# Supplementary material for: Genomic analysis of Klebsiella pneumoniae causing community-acquired respiratory deaths among Zambian infants and children using targeted RNA-probe hybridization-capture metagenomics
Source: bioRxiv. 2026 Apr 15:2026.02.02.703236. Originally published 2026 Feb 3. Preprint. [Version 2] doi: 10.64898/2026.02.02.703236 (PMC12889637; doi:10.64898/2026.02.02.703236)
Supplement: Supplement 2 [file media-2.xlsx]

## Sheet: Legend Supp. Tables
Table	Description
Supplementary Table 1	DNA quality control and ZKIR-qPCR of pre-capture samples
Supplementary Table 2	Verbal autopsy narratives of deceased cases
Supplementary Table 3	Histopathologic and molecular diagnostic features of cases with K. pneumoniae sequencing
Supplementary Table 4	Total bacterial and Kp reads in samples post-RNA probe capture
Supplementary Table 5	Summary of detected cgMLST genes in all samples
Supplementary Table 6	cgMLST profiles of all Kp lineages detected by RNA probe capture
Supplementary Table 7	MLST profles of all Kp lineages detected by RNA probe capture
Supplementary Table 8	Comparison of the number of unique reads assigned to K. pneumoniae vs unique reads assigned to E. coli
Supplementary Table 9	Detection of plasmid replicons in samples following RNA probe capture
Supplementary Table 10	contig-based genomic analysis of Kp lineages from RNA-probe enriched samples
Supplementary Table 11	All target sequences used in MyBaits RNA probe design (n = 9480, FASTA format)

## Sheet: Supp. Table 1
Sample ID	DNA concentration (ng/uL)	260/280 ratio	260/230 ratio	volume (uL)	total DNA (ng)	Quality	K. pneumoniae genome copies/ng DNA (ZKIR qPCR)	K. pneumoniae total genome copies
2337-V2A	16.9	1.89	1.24	40	676	Acceptible	6586.4	4452406
4771-V2A	17.8	1.87	2.22	10	178	Acceptible	408.48	72709.4
4220-V1A	4.18	1.84	0.79	40	167	Acceptible	283.76	47444.7
4201-V2C	7.9	1.78	0.53	10	79	Acceptible	119.36	9429.44
4803-V2B	9.42	1.74	0.47	40	377	Acceptible	45.536	17158
4774-V1C	9.46	2.04	1.03	10	95	Acceptible	84.8	8022.08
4774-V1A	16	1.99	1.67	10	160	Acceptible	102.08	16332.8
4771-V2B	14.3	1.95	2.03	10	143	Acceptible	147.6	21106.8
4201-V2B	12.4	1.94	3.21	10	124	Acceptible	80.8	10019.2
4803-V1A	4.64	1.66	0.6	40	186	Acceptible	1227.2	227768
4796-V2C	4.32	1.58	0.11	40	173	Acceptible	526.8	91031
4807-V1B	0.392	3.37	0.78	40	16	Unacceptible	NA	NA
4807-V1C	1.32	2.41	2.31	40	53	Unacceptible	NA	NA
4220-2A	2.78	2.41	-1.73	10	28	Unacceptible	NA	NA
1386-V2C	2.42	1.33	0.47	40	97	Unacceptible	NA	NA
1386-V2B	0.3	0.42	0.03	40	12	Unacceptible	NA	NA
elution buffer	undetected	-	-	40	undetected		Undetected	Undetected

## Sheet: Supp. Table 2
Case	Verbal autopsy narrative
2337	“The deceased developed a cough and fever one day and died on the way to the hospital.”
4803	“Had diarrhea and vomiting for two weeks, was admitted last week for three days and discharged developed fever and cough took him back to the hospital yesterday and was given medication and sent home. Started breathing fast, grunting, died on the way home.”
4771	“Vomiting and diarrhea went to the clinic was given iv fluids and Zinc and ORS. and discharged. Condition got worse took him back at 06hrs died before seen by the Dr. Slightly cough for 2 days the diarrhea and Vomiting for a day went to the clinic a was given iv fluids 3 bottles and discharged, got very weak we took him back at 06 am put on oxygen and died before seeing the Dr.”
4796	“Coughing on and off was admitted at Levy Mwanawasa hospital last month and discharged. Was well yesterday, started coughing fever and difficulty in breathing, grunting on the way to facility and died.”
4201	“The mother says the baby started coughing, diarrhea and vomiting for 2 days then fever. She decided to take the baby to the clinic and was given medication and sent home, on the way the baby started coughing. difficult and fast breathing and died.”
4220	“Difficult in breathing, fever, cough, severe grunting and fast in breathing for one week. Admitted at Chawama first level hospital for a night and referred to University Teaching Hospital for further management and died on the way.”
4774	“Fever cough sore throat, difficult in breathing and shortness of breath. Went to clinic at 05hrs and was admitted for observation and started grunting and died this morning.”

## Sheet: Supp. Table 3
	No. biopsies detecting Kp	Location of lung biopsy for sequencing	Histopathology findings on biopsy for sequencing	Most severe finding on any histo-pathologic section	Kp Cq corresponding to	Other pathogens identified* on biopsy for sequencing (Cq)
2337-V2A	6	RUL	Interstitial expansion	Interstitial expansion, neutrophils in alveoli, diffuse alveolar damage	23	N/A
4803-V1A	5	LUL	Vessel congestion	Pneumonia	26	N/A
4803-V2B		LML	Vessel congestion		29	HRV (32), M. catarrhalis (33)
4771-V2A	5	RUL	Pneumonia, vessel congestion	Pneumonia	28	M. catarrhalis (30), S. pneumoniae (30), H. influenzae (31)
4771-V2B		RML	Vessel congestion		28	M. catarrhalis (30), H. influenzae (34), S. pneumoniae (35)
4796-V2C	5	RLL	Vessel congestion	Pneumonitis	26	S. aureus (31)
4201-V2B	3	RML	Pneumonitis	Pneumonitis	28	N/A
4201-V2C		RLL	Pneumonitis		28	S. pneumoniae (34), M. catarrhalis (35)
4220-V1A	5	LUL	Congested vessels, alveolar collapse	Pneumonitis	27	N/A
4774-V1A	6	LUL	Pneumonitis, vessel congestion	Pneumonia	29	P. jirovecii
4774-V1C		LLL	Pneumonitis with mild expansion of alveolar septal walls		28	H influenzae (33), P jirovecii (35)
*at a Cq <=35
LUL = left upper lung zone; LML = left middle lung zone; LLL = left lower lung zone; RUL = right upper lung zone; RML = right middle lung zone RLL = right lower lung zone

## Sheet: Supp. Table 4
sample ID	Total raw reads*	Total processed reads*	total bacterial reads	total Kp reads	Kp percentage total reads
2337-V2A	38.6	35.3904	13529230	12120866	89.6
4803-V1A	53.8	51.2	3749553	3111649	82.3
4803-V2B	6	5.7	202225	62020	30.2
4201-V2B	43.9	41.9	211321	114609	48.4
4201-V2C	37.2	35.6	557556	326072	56.4
4796-V2C	30.2	28.8	2570346	1992815	77.1
4771-V2A	30.4	28.9	992068	804978	79.7
4771-V2B	35.6	34.1	171501	135549	70.9
4774-V1A	38.7	37	117512	88977	63.9
4774-V1C	8	7.7	62905	35715	52.5
4220-V1A	28.2	26.8	3995525	3246655	81
Elution buffer	7.5	6.5	2544229	26436	1
* = x10^6

## Sheet: Supp. Table 5
Sample	cgMLST_alleles_detected	matching_alleles*	Mismatches	NAs	Best Match cgST	Phylogroup	Sublineage	Clonal group
2337-V2A	629	614	15	0	38166	Kp1	SL607	CG607
4803-V1A	629	615	14	0	38166	Kp1	SL607	CG607
4803-V2B	554	357	197	75	43641	Kp1	SL607	CG607
4201-V2B	625	525	100	4	16446	Kp1	SL17	CG10098
4201-V2C	627	495	132	2	16446	Kp1	SL17	CG10098
4796-V2C	628	604	24	1	38761	Kp1	SL17	CG1123
4771-V2A	628	569	59	1	5451	Kp4	SL10072	CG10344
4771-V2B	626	564	62	3	5451	Kp4	SL10072	CG10344
4774-V1A	626	435	191	3	49346	Kp1	SL37	CG3648
4774-V1C	507	159	348	122	15058	Kp1	SL37	CG3648
4220-V1A	629	612	17	0	8673	Kp1	SL280	CG280
control	0	NA	NA	NA	NA	NA	NA	NA
*number of detected alleles matching to a cgST within the BIGsdb K. pneumoniae cgST database (https://bigsdb.pasteur.fr/klebsiella/)

## Sheet: Supp. Table 6
Sample	KP1_0026_S	KP1_0077_S	KP1_0118_S	KP1_0120_S	KP1_0122_S	KP1_0167_S	KP1_0169_S	KP1_0183_S	KP1_0193_S	KP1_0239_S	KP1_0241_S	KP1_0242_S	KP1_0299_S	KP1_0300_S	KP1_0375_S	KP1_0378_S	KP1_0379_S	KP1_0445_S	KP1_0446_S	KP1_0467_S	KP1_0513_S	KP1_0514_S	KP1_0515_S	KP1_0516_S	KP1_0517_S	KP1_0567_S	KP1_0568_S	KP1_0569_S	KP1_0775_S	KP1_0776_S	KP1_0801_S	KP1_0882_S	KP1_0903_S	KP1_0925_S	KP1_0927_S	KP1_0935_S	KP1_0936_S	KP1_0945_S	KP1_0946_S	KP1_0965_S	KP1_1068_S	KP1_1206_S	KP1_1207_S	KP1_1209_S	KP1_1211_S	KP1_1227_S	KP1_1228_S	KP1_1246_S	KP1_1248_S
2337-V2A	23	41	1	1	41	15	21	221	15	1	1	18	339	8	8	71	76	9	65	1	52	415	499	326	17	87	90	87	90	58	23	1	1	1	1	71	25	7	35	66	10	108	1	414	70	1	89	175	388
4201-V2B	9	1	189	1	18	1	35	1	30	1	60	24	9	8	8	17	21	17	1	1	10	1013	976	45	45	52	60	54	194	8	9	20	10	9	1	49	47	8	27	24	19	53	22	41	43	24	24	9	41
4201-V2C	9	1	1	1	18	1	35	1	30	265	1	24	21	8	8	17	21	17	1	1	552	1013	1181	-	45	52	60	54	1623	8	9	1	10	9	1	49	47	8	27	24	19	53	22	41	43	24	24	9	41
4220-V1A	1	118	1	1	1	198	69	1	25	1	1	8	130	41	9	80	132	32	65	16	15	102	192	83	154	1	180	180	156	12	9	1	1	40	1	17	124	7	41	57	96	64	9	414	140	1	22	9	151
4771-V2A	21	206	16	3	44	20	46	4	41	1	1	162	21	64	95	219	236	124	4	20	66	318	379	-	284	380	321	371	315	28	155	4	28	30	4	48	46	22	78	276	35	112	67	4	269	30	114	26	109
4771-V2B	21	206	16	3	44	20	46	4	41	339	1	162	21	64	95	219	236	124	4	20	66	318	379	114	284	380	321	371	315	28	155	4	28	30	4	48	46	22	78	276	35	112	67	4	269	30	114	26	109
4774-V1A	9	27	12	1	28	1	10	1	22	1	1	28	9	12	16	24	612	9	10	7	1	23	1114	20	118	34	36	31	32	23	10	1	1	40	1	64	59	422	64	1	21	8	766	8	29	388	28	17	31
4774-V1C	-	27	1	1	28	-	10	641	9	102	1	28	15	12	8	801	10	9	10	7	1	1615	1114	-	118	438	36	31	32	23	10	87	66	1	116	64	59	193	64	1	21	8	367	10	24	-	249	-	31
4796-V2C	9	1	1	1	18	198	35	1	30	1	1	24	339	8	8	17	21	17	24	1	10	54	-	45	45	52	60	54	78	8	9	1	1	28	1	62	56	8	27	64	19	53	22	41	43	24	24	9	41
4803-V1A	23	41	1	1	41	15	21	221	15	1	1	18	339	8	8	71	76	9	65	1	52	415	499	326	17	87	90	87	90	58	23	1	1	1	1	71	25	7	35	66	10	108	1	414	70	1	89	175	388
4803-V2B	23	41	-	1	41	15	21	221	15	390	60	18	9	8	8	416	76	9	10	1	52	415	1871	-	17	87	90	87	90	58	23	1	1	489	116	71	415	7	35	66	10	108	241	206	70	-	89	175	388
[truncated: 580 more columns]

## Sheet: Supp. Table 7
Sample	gapA	infB	mdh	pgi	phoE	rpoB	tonB	closest MLST match	Number of matching alleles	expected ST based on cgMLST profile
2337-V2A	2	1	2	80	10	1	155	ST607	7	ST607
4803-V1A	2	1	2	80	10	1	701	ST607	6	ST607
4803-V2B	144	115	353	166	-	146	-	NA	NA	ST607
4201-V2B	144	104	55	1	4	4	701	ST2536	2	ST17
4201-V2C	2	104	55	1	4	4	701	ST5194	5	ST17
4796-V2C	2	1	1	1	4	4	701	ST17	6	ST17
4771-V2A	18	23	18	61	11	41	701	ST705	6	ST705
4771-V2B	18	23	18	61	717	41	51	ST705	6	ST705
4774-V1A	2	9	190	1	13	374	701	ST37	4	ST37
4774-V1C	245	1	-	1	-	1	-	ST10	3	ST37
4220-V1A	2	1	2	1	10	4	701	ST280	6	ST280
elution buffer	-	-	-	-	-	-	-	NA	NA	NA
bold = allele detected with 100% sequence identity and 100% coverage

## Sheet: Supp. Table 8
Sample	Unique KpSC reads	Unique E. coli reads	Ec/Kp ratio
2337-V2A	11001975	30896	0.003
4803-V2B	41980	25012	0.596
4201-V2C	278223	23546	0.085
4803-V1A	2803368	22460	0.008
4201-V2B	95043	17120	0.18
4796-V2C	1900608	13637	0.007
4771-V2A	479670	8387	0.017
4220-V1A	3243199	6041	0.002
4771-V2B	70645	1541	0.022
4774-V1A	83823	321	0.004
4774-V1C	33754	161	0.005

## Sheet: Supp. Table 9
Sample	Col	IncFIA	IncFIB	IncFII	IncI	IncN	IncR
2337-V2A	Col(pHAD28)	IncFIA(HI1), IncFIA(pBK30683)	IncFIB(K)	IncFII(K), IncFII(pKP91)			IncR
4803-V1A	Col(pHAD28),ColRNAI	IncFIA(HI1), IncFIA	IncFIB(K), IncFIB(AP001918)	IncFII(K), IncFII(pKP91)			IncR
4803-V2B	Col(pHAD28)	IncFIA	IncFIB(AP001918)	IncFII(pHN7A8)		IncN
4201-V2B	Col(pHAD28),Col440I		IncFIB(AP001918)		IncI1-I(Alpha)
4201-V2C	Col(pHAD28),Col440I,ColRNAI	IncFIA(HI1)	IncFIB(AP001918)				IncR
4796-V2C	Col(pHAD28),Col440I,ColRNAI	IncFIA(HI1), IncFIA(pBK30683)	IncFIB(K)(pCAV1099-114)				IncR
4771-V2A	Col(pHAD28)	IncFIA(HI1)	IncFIB(K)	IncFII(pMET)			IncR
4771-V2B	Col(pHAD28)
4774-V1A
4774-V1C
4220-V1A	Col(pHAD28)		IncFIB(K), IncFIB(pKPHS1)	IncFII(K)

[truncated: 2 more sheets: Supp. Table 10, Supp. Table 11]
